# Supplementary material for: Comparative Analysis of the Complete Chloroplast Genomes of Five Quercus Species
Source: Front Plant Sci. 2016 Jun 28;7:959. doi: 10.3389/fpls.2016.00959 (PMC4923075; doi:10.3389/fpls.2016.00959)
Supplement: Supplementary file 1 [file Table_1.XLSX]

## Sheet: Sheet1
Table S1 PCR primers, amplification reaction system and reaction conditions
Primers for low coverage regions and PCR amplification
Region amplified	Forward primer (5'>3')	Reverse primer (5'>3')	Annealing temperatures
psbM-trnD(GUC)	TCCCATAGAGCTGATAAACCTT	TTCCCGATCTGTGTAATGTAATAG	55 ℃
trnT(GGU)-psbD	TTCATAAAATCCCAGTCAAAGTA	TGCAGAGCCAAAAGAAAATA	54 ℃
psbZ-trnG(UCC)	TATTTTCCGGTACATCATTAT	AACCCGCATCTTCTCCTT	55 ℃
Amplification reaction system
Forward primer	0.4µl
Reverse primer	0.4µl
Mixure	12.5µl
DNA	10-40ng
ddH2O	add to 25µl
Total	25µl
Amplification reaction conditions
94 ℃	5 min
94 ℃	30 s	30 cycles
Annealing temperature	40 s	30 cycles
72 ℃	1 min	30 cycles
72 ℃	5 min

## Sheet: Sheet2
Table S2 Genes in Quercus chloroplast genomes.
PhotosystemⅠ(5)	psaA psaB psaC psaI psaJ
Photosystem II (15)	psbA psbB psbC psbD psbE psbF psbH psbI psbJ psbK psbL psbM psbN psbT psbZ
Cytochrome b/f complex (6)	petA petB petD petG petL petN
ATP synthase (6)	atpA atpB atpE atpF atpH atpI
NADH dehydrogenase (12)	ndhA ndhB (×2) ndhC ndhD ndhE ndhF ndhG ndhH ndhI ndhJ ndhK
Rubisco large subunit (1)	rbcL
Ribosomal protein (small subunit) (14)	rps2 rps3 rps4 rps7 (×2) rps8 rps11 rps12 (×2) rps14 rps15 rps16 rps18 rps19
Ribosomal protein (large subunit) (11)	rpl2 (×2) rpl14 rpl16 rpl20 rpl22 rpl23 (×2) rpl32 rpl36 rpl33
RNA polymerase (4)	rpoA rpoB rpoC1 rpoC2
membrane protein (1)	cemA
Acetyl-CoA carboxylase gene (1)	accD
ATP-dependent protease subunit (1)	clpP
Assembly/stability of photosystem I (2)	ycf3 ycf4
Maturase (1)	matK
Conserved reading frames (ycfs) (4)	ycf1(x2) ycf2(x2)
c-type Cytochrome biogenesis (1)	ccsA
Translation-related gene (1)	infA
Transfer RNAs (40)	*trnI-CAU trnL-CAA (×2) trnV-GAC (×2) *trnI-GAU (×2) *trnA-UGC (×2) trnL-UAG trnN-GUU (×2) trnR-ACG (×2) trnI-CAU trnP-GGG trnP-UGG trnW-CCA trnT-GGU trnM-CAU *trnV-UAC trnF-GAA *trnL-UAA trnT-UGU trnS-GGA trnfM-CAU trnG-UCC trnS-UGA trnM-CAU trnT-GGU trnE-UUC trnY-GUA trnD-GUC trnC-GCA trnR-UCU *trnG-GCC trnS-GCU trnQ-UUG *trnK-UUU trnH-GUG
Ribosomal RNAs (8)	rrn4.5(×2) rrn5(×2) rrn16(×2) rrn23(×2)
*Gene with intron(s).

## Sheet: Sheet3
Table S3 Repeats distribution.
Tandem repeats
Q. baronii						Note: D=dispersed repeat; P= palindromic repeat
No	Size(bp)	Repeat sequence	Repeat number	Start position	Region
1	14	ATTACATAATATCC	3	17592	LSC; IGS(atpI,rps2)
2	35	TAATTATAATGAATAATATTATATTATATTTAATG	2	35833	LSC; IGS(trnT,psbD)
3	19	ATTTTATTATTTATATTTA	2	54356	LSC; IGS(trnF,ndhJ)
4	20	TCTTATATATATCGTATAAT	2	90948	IRb; intron (rpl2)
5	21	TTTTTGTCCAAGTTACTTCTT	3	95147	IRb; CDS(ycf2)
6	31	CATTGTTCAACTCTTTGACAACACGAAAAAC	2	113485	IRb; IGS(rrn4.5,rrn5)
7	31	TTTTTCATGTTGTCAAAGAGTTGAACAATGG	2	137869	IRa; IGS(rrn5,rrn4.5)
8	21	AAAAAGAGAAGTAACTTAGAC	4	156201	IRa; CDS(ycf2)
9	20	ATTATACGATATATATAAGA	2	160427	IRa; intron (rpl2)
Q. dolicholepis
1	28	TAGATGGAACAGAGGGAAATAGATACAT	2	4804	LSC; IGS(trnK,rps16)
2	21	AAAAAAGTGATACTTAGTATT	2	15074	LSC; IGS(atpF,atpH)
3	14	ATTACATAATATCC	3	17675	LSC; IGS(atpI,rps2)
4	17	AAATAGATAAAGCAAAG	2	32357	LSC; IGS(petN,psbM)
5	20	TCTTATATATATCGTATAAT	2	91068	IRb; intron (rpl2)
6	21	TTTTTGTCCAAGTTACTTCTT	3	95267	IRb; CDS(ycf2)
7	31	CATTGTTCAACTCTTTGACAACACGAAAAAC	2	113605	IRb; IGS(rrn4.5,rrn5)
8	31	TTTTTCATGTTGTCAAAGAGTTGAACAATGG	2	138034	IRa; IGS(rrn5,rrn4.5)
9	21	AAAAAGGAAGTGAGTTAGACA	4	156366	IRa; CDS(ycf2)
10	20	ATTATACGATATATATAAGA	2	160592	IRa; intron (rpl2)
Q. variabilis
1	22	TATTATAACAAATCTAACTTAT	2	47227	LSC; IGS(psaA,ycf3)
2	21	TTTTTGTCCAAGTTACTTCTT	3	95173	IRb; CDS(ycf2)
3	31	CATTGTTCAACTCTTTGACAACACGAAAAAC	2	113511	IRb; IGS(rrn4.5,rrn5)
4	31	TTTTTCATGTTGTCAAAGAGTTGAACAATGG	2	137894	IRa; IGS(rrn5,rrn4.5)
5	21	AAAAAGGAAGTGAGTTAGACA	4	156226	IRa; CDS(ycf2)
Q.aliena
1	20	TTTGTTTCCCTTTCTTATAA	2	157	LSC; IGS(trnH,psbA)
2	19	ATTTTATTATTTATATTTA	2	54484	LSC; IGS(trnF,ndhJ)
3	20	TCTTATATATATCGTATAAT	2	91051	IRb; intron (rpl2)
4	21	TTTTTGTCCAAGTTACTTCTT	3	95238	IRb; CDS(ycf2)
5	31	CATTGTTCAACTCTTTGACAACACGAAAAAC	2	113576	IRb; IGS(rrn4.5,rrn5)
6	31	TTTTTCATGTTGTCAAAGAGTTGAACAATGG	2	137959	IRa; IGS(rrn5,rrn4.5)
7	21	AAAAAGGAAGTGAGTTAGACA	3	156291	IRa; CDS(ycf2)
8	20	ATTATACGATATATATAAGA	2	160505	IRa; intron (rpl2)
Q. aliena var. acuteserrata
1	20	TTTGTTTCCCTTTCTTATAA	2	157	LSC; IGS(trnH,psbA)
2	19	ATTTTATTATTTATATTTA	2	54500	LSC; IGS(trnF,ndhJ)
3	20	TCTTATATATATCGTATAAT	2	91064	IRb; intron (rpl2)
4	21	TTTTTGTCCAAGTTACTTCTT	3	95251	IRb; CDS(ycf2)
5	31	CATTGTTCAACTCTTTGACAACACGAAAAAC	2	113589	IRb; IGS(rrn4.5,rrn5)
6	31	TTTTTCATGTTGTCAAAGAGTTGAACAATGG	2	137962	IRa; IGS(rrn5,rrn4.5)
7	21	AAAAAGGAAGTGAGTTAGACA	3	156294	IRa; CDS(ycf2)
8	20	ATTATACGATATATATAAGA	2	160508	IRa; intron (rpl2)
Dispersed and palindromic repeats
Q. baronii
Tpye	Size(bp)	Repeat sequence	PositionA	PositionB	RegionA	RegionB
D	30	CATTGTTCAACTCTTTGACAACACGAAAAA	113484	113515	IRb; IGS(rrn4.5,rrn5)	IRb; IGS(rrn4.5,rrn5)
D	30	TTTTTCATGTTGTCAAAGAGTTGAACAATG	137868	137899	IRa; IGS(rrn5,rrn4.5)	IRa; IGS(rrn5,rrn4.5)
D	30	TGCAATAGCTAAATGATGATGAGCAATATC	43462	45686	LSC; CDS(psaB)	LSC; CDS(psaA)
D	30	TGAGATTTTCATCTCATACGGCTCCTCCTT	48526	104558	LSC; intron (ycf3)	IRb; IGS(rps12,trnV)
D	30	TACATGAGATTTTCACCTCATACGGCTCCT	104553	127060	IRb; IGS(rps12,trnV)	SSC; intron (ndhA)
D	30	AATGTACTTATTAGATCTAATAAGTACCTT	115737	135646	IRb; CDS(ycf1)	IRa; CDS(ycf1)
D	30	AAAGCGGAAAGAGAGGGATTCGAACCCTCG	9499	39859	LSC; trnS(GCU)	LSC; trnS(UGA)
D	39	CAGAACCGTACGTGAGATTTTCATCTCATACGGCTCCTC	48514	104545	LSC; intron (ycf3)	IRb; IGS(rps12,trnV)
D	40	TACAGAACCGTACATGAGATTTTCACCTCATACGGCTCCT	104543	127050	IRb; IGS(rps12,trnV)	SSC; intron (ndhA)
D	30	ATTTTTTTTTCTCTTTCTTTCCTTTTTTTT	48193	55714	LSC; intron (ycf3)	LSC;IGS(ndhK, ndhC)
D	34	TATTTCTTAATTCTTTTTTGGAAAAAAAAAAAAA	13488	33963	LSC; IGS(atpA, atpF)	LSC;IGS(trnD, trnY)
D	30	AAATAACACAAATAAGTTTTTTTTTTTAAT	6918	8516	LSC;IGS(rps16, trnQ)	LSC;IGS(trnQ, psbK)
D	34	TAATAAATATTTTTTTAATATATTATTTTATTTT	6827	11868	LSC;IGS(rps16, trnQ)	LSC;IGS(trnR, atpA)
P	30	CATTGTTCAACTCTTTGACAACACGAAAAA	113484	137868	IRb; IGS(rrn4.5,rrn5)	IRa; IGS(rrn5,rrn4.5)
P	30	CATTGTTCAACTCTTTGACAACATGAAAAA	113515	137899	IRb; IGS(rrn4.5,rrn5)	IRa; IGS(rrn5,rrn4.5)
P	30	TACATGAGATTTTCGCTTCATACGGCTCCT	127060	146830	SSC; intron (ndhA)	IRa; intron (rps12)
P	30	AAGGAGAGAGAGGGATTCGAACCCTCGATA	39862	50310	LSC; trnS(UGA)	LSC; trnS(GGA)
P	32	CAATTATTTCTTTTTTCGATTTGAAATAGCTA	62290	62343	LSC;IGS(rbcL, accD)	LSC;IGS(rbcL, accD)
P	40	TACAGAACCATACATGAGATTTTCGCTTCATACGGCTCCT	127050	146830	SSC; intron (ndhA)	IRa; intron (rps12)
Q. dolicholepis
D	30	CATTGTTCAACTCTTTGACAACACGAAAAA	113604	113635	IRb; IGS(rrn4.5,rrn5)	IRb; IGS(rrn4.5,rrn5)
D	30	TTTTTCATGTTGTCAAAGAGTTGAACAATG	138033	138064	IRa; IGS(rrn5,rrn4.5)	IRa; IGS(rrn5,rrn4.5)
D	30	TGCAATAGCTAAATGATGATGAGCAATATC	43531	45755	LSC; CDS(psaB)	LSC; CDS(psaA)
D	30	TGAGATTTTCATCTCATACGGCTCCTCCTT	48596	104677	LSC; intron (ycf3)	IRb; IGS(rps12,trnV)
D	30	TACATGAGATTTTCACCTCATACGGCTCCT	104673	127208	IRb; IGS(rps12,trnV)	SSC; intron (ndhA)
D	30	AATGTACTTATTAGATCTAATAAGTACCTT	115857	135811	IRb; CDS(ycf1)	IRa; CDS(ycf1)
D	30	GCAACCCCCCCCCCCCCCAAAAAAAAAATG	4415	24889	LSC; IGS(trnK,rps16)	LSC; intron (rpoC1)
D	30	AAAGCGGAAAGAGAGGGATTCGAACCCTCG	9560	39931	LSC; trnS(GCU)	LSC; trnS(UGA)
D	30	GATGCGGGTTCGATTCCCGCTACCCGCTTA	11397	41278	LSC; trnG(GCC)	LSC; trnG(UCC)
D	39	CAGAACCGTACGTGAGATTTTCATCTCATACGGCTCCTC	48584	104665	LSC; intron (ycf3)	IRb; IGS(rps12,trnV)
D	40	TACAGAACCGTACATGAGATTTTCACCTCATACGGCTCCT	104663	127198	IRb; IGS(rps12,trnV)	SSC; intron (ndhA)
D	31	ATTTTTTTTTCTCTTTCTTTCCTTTTTTTTT	48262	55760	LSC; intron (ycf3)	LSC;IGS(ndhK, ndhC)
D	32	TATTTCTTAATTCTTTTTTGGAAAAAAAAAAA	13551	34072	LSC; IGS(atpA, atpF)	LSC;IGS(trnD, trnY)
D	34	TAATAAATATTTTTTTAATATATTATTTTATTTT	6898	11931	LSC;IGS(rps16, trnQ)	LSC;IGS(trnR, atpA)
P	30	CATTGTTCAACTCTTTGACAACACGAAAAA	113604	138033	IRb; IGS(rrn4.5,rrn5)	IRa; IGS(rrn5,rrn4.5)
P	30	CATTGTTCAACTCTTTGACAACATGAAAAA	113635	138064	IRb; IGS(rrn4.5,rrn5)	IRa; IGS(rrn5,rrn4.5)
P	30	TACATGAGATTTTCGCTTCATACGGCTCCT	127208	146995	SSC; intron (ndhA)	IRa; intron (rps12)
P	30	AAGGAGAGAGAGGGATTCGAACCCTCGATA	39934	50380	LSC; trnS(UGA)	LSC; trnS(GGA)
P	32	CAATTATTTCTTTTTTCGATTTGAATTTGATA	62351	62404	LSC;IGS(rbcL, accD)	LSC;IGS(rbcL, accD)
P	40	TACAGAACCATACATGAGATTTTCGCTTCATACGGCTCCT	127198	146995	SSC; intron (ndhA)	IRa; intron (rps12)
Q. variabilis
D	30	CATTGTTCAACTCTTTGACAACACGAAAAA	113510	113541	IRb; IGS(rrn4.5,rrn5)	IRb; IGS(rrn4.5,rrn5)
D	30	TTTTTCATGTTGTCAAAGAGTTGAACAATG	137893	137924	IRa; IGS(rrn5,rrn4.5)	IRa; IGS(rrn5,rrn4.5)
D	30	TGCAATAGCTAAATGATGATGAGCAATATC	43430	45654	LSC; CDS(psaB)	LSC; CDS(psaA)
D	30	TGAGATTTTCATCTCATACGGCTCCTCCTT	48526	104583	LSC; intron (ycf3)	IRb; IGS(rps12,trnV)
D	30	TACATGAGATTTTCACCTCATACGGCTCCT	104579	127091	IRb; IGS(rps12,trnV)	SSC; intron (ndhA)
D	30	AATGTACTTATTAGATCTAATAAGTACCTT	115763	135671	IRb; CDS(ycf1)	IRa; CDS(ycf1)
D	30	AAAGCGGAAAGAGAGGGATTCGAACCCTCG	9518	39823	LSC; trnS(GCU)	LSC; trnS(UGA)
D	30	GATGCGGGTTCGATTCCCGCTACCCGCTTA	11361	41177	LSC; trnG(GCC)	LSC; trnG(UCC)
D	39	CAGAACCGTACGTGAGATTTTCATCTCATACGGCTCCTC	48514	104571	LSC; intron (ycf3)	IRb; IGS(rps12,trnV)
D	40	TACAGAACCGTACATGAGATTTTCACCTCATACGGCTCCT	104569	127081	IRb; IGS(rps12,trnV)	SSC; intron (ndhA)
D	30	ATTTTTTTTTCTCTTTCTTTCCTTTTTTTT	48193	55701	LSC; intron (ycf3)	LSC;IGS(ndhK, ndhC)
D	32	TATTTCTTAATTCTTTTTTGGAAAAAAAAAAA	13515	33969	LSC; IGS(atpA, atpF)	LSC;IGS(trnD, trnY)
D	34	TAATAAATATTTTTTTAATATATTATTTTATTTT	6857	11895	LSC;IGS(rps16, trnQ)	LSC;IGS(trnR, atpA)
P	30	CATTGTTCAACTCTTTGACAACACGAAAAA	113510	137893	IRb; IGS(rrn4.5,rrn5)	IRa; IGS(rrn5,rrn4.5)
P	30	CATTGTTCAACTCTTTGACAACATGAAAAA	113541	137924	IRb; IGS(rrn4.5,rrn5)	IRa; IGS(rrn5,rrn4.5)
P	30	TACATGAGATTTTCGCTTCATACGGCTCCT	127091	146855	SSC; intron (ndhA)	IRa; intron (rps12)
P	30	AAGGAGAGAGAGGGATTCGAACCCTCGATA	39826	50310	LSC; trnS(UGA)	LSC; trnS(GGA)
P	32	CAATTATTTCTTTTTTCGATTTGAATTTGATA	62288	62341	LSC;IGS(rbcL, accD)	LSC;IGS(rbcL, accD)
P	40	TACAGAACCATACATGAGATTTTCGCTTCATACGGCTCCT	127081	146855	SSC; intron (ndhA)	IRa; intron (rps12)
Q.aliena
D	30	CATTGTTCAACTCTTTGACAACACGAAAAA	113575	113606	IRb; IGS(rrn4.5,rrn5)	IRb; IGS(rrn4.5,rrn5)
D	30	TTTTTCATGTTGTCAAAGAGTTGAACAATG	137958	137989	IRa; IGS(rrn5,rrn4.5)	IRa; IGS(rrn5,rrn4.5)
D	30	TGCAATAGCTAAATGATGATGAGCAATATC	43632	45856	LSC; CDS(psaB)	LSC; CDS(psaA)
D	30	TGAGATTTTCATCTCATACGGCTCCTCCTT	48696	104648	LSC; intron (ycf3)	IRb; IGS(rps12,trnV)
D	30	TACATGAGATTTTCACCTCATACGGCTCCT	104644	127160	IRb; IGS(rps12,trnV)	SSC; intron (ndhA)
D	30	AATGTACTTATTAGATCTAATAAGTACCTT	115827	135737	IRb; CDS(ycf1)	IRa; CDS(ycf1)
D	30	AAAGCGGAAAGAGAGGGATTCGAACCCTCG	9483	40052	LSC; trnS(GCU)	LSC; trnS(UGA)
D	30	GATGCGGGTTCGATTCCCGCTACCCGCTTA	11306	41380	LSC; trnG(GCC)	LSC; trnG(UCC)
D	39	CAGAACCGTACGTGAGATTTTCATCTCATACGGCTCCTC	48684	104636	LSC; intron (ycf3)	IRb; IGS(rps12,trnV)
D	40	TACAGAACCGTACATGAGATTTTCACCTCATACGGCTCCT	104634	127150	IRb; IGS(rps12,trnV)	SSC; intron (ndhA)
D	32	TATTTCTTAATTCTTTTTTGGAAAAAAAAAAA	13460	34152	LSC; IGS(atpA, atpF)	LSC;IGS(trnD, trnY)
P	30	CATTGTTCAACTCTTTGACAACACGAAAAA	113575	137958	IRb; IGS(rrn4.5,rrn5)	IRa; IGS(rrn5,rrn4.5)
P	30	CATTGTTCAACTCTTTGACAACATGAAAAA	113606	137989	IRb; IGS(rrn4.5,rrn5)	IRa; IGS(rrn5,rrn4.5)
P	30	TACATGAGATTTTCGCTTCATACGGCTCCT	127160	146920	SSC; intron (ndhA)	IRa; intron (rps12)
P	30	AAGGAGAGAGAGGGATTCGAACCCTCGATA	40055	50457	LSC; trnS(UGA)	LSC; trnS(GGA)
P	31	AATTATTTCTTTTTTCGATTTGAATTTGATA	62415	62467	LSC;IGS(rbcL, accD)	LSC;IGS(rbcL, accD)
P	40	TACAGAACCATACATGAGATTTTCGCTTCATACGGCTCCT	127150	146920	SSC; intron (ndhA)	IRa; intron (rps12)
Q. aliena var. acuteserrata
D	30	CATTGTTCAACTCTTTGACAACACGAAAAA	113588	113619	IRb; IGS(rrn4.5,rrn5)	IRb; IGS(rrn4.5,rrn5)
D	30	TTTTTCATGTTGTCAAAGAGTTGAACAATG	137961	137992	IRa; IGS(rrn5,rrn4.5)	IRa; IGS(rrn5,rrn4.5)
D	30	TGCAATAGCTAAATGATGATGAGCAATATC	43648	45872	LSC; CDS(psaB)	LSC; CDS(psaA)
D	30	TGAGATTTTCATCTCATACGGCTCCTCCTT	48712	104661	LSC; intron (ycf3)	IRb; IGS(rps12,trnV)
D	30	TACATGAGATTTTCACCTCATACGGCTCCT	104657	127164	IRb; IGS(rps12,trnV)	SSC; intron (ndhA)
D	30	AATGTACTTATTAGATCTAATAAGTACCTT	115840	135740	IRb; CDS(ycf1)	IRa; CDS(ycf1)
D	30	AAAGCGGAAAGAGAGGGATTCGAACCCTCG	9485	40068	LSC; trnS(GCU)	LSC; trnS(UGA)
D	30	GATGCGGGTTCGATTCCCGCTACCCGCTTA	11316	41396	LSC; trnG(GCC)	LSC; trnG(UCC)
D	39	CAGAACCGTACGTGAGATTTTCATCTCATACGGCTCCTC	48700	104649	LSC; intron (ycf3)	IRb; IGS(rps12,trnV)
D	40	TACAGAACCGTACATGAGATTTTCACCTCATACGGCTCCT	104647	127154	IRb; IGS(rps12,trnV)	SSC; intron (ndhA)
D	32	TATTTCTTAATTCTTTTTTGGAAAAAAAAAAA	13470	34167	LSC; IGS(atpA, atpF)	LSC;IGS(trnD, trnY)
P	30	CATTGTTCAACTCTTTGACAACACGAAAAA	113588	137961	IRb; IGS(rrn4.5,rrn5)	IRa; IGS(rrn5,rrn4.5)
P	30	CATTGTTCAACTCTTTGACAACATGAAAAA	113619	137992	IRb; IGS(rrn4.5,rrn5)	IRa; IGS(rrn5,rrn4.5)
P	30	TACATGAGATTTTCGCTTCATACGGCTCCT	127164	146923	SSC; intron (ndhA)	IRa; intron (rps12)
P	30	AAGGAGAGAGAGGGATTCGAACCCTCGATA	40071	50473	LSC; trnS(UGA)	LSC; trnS(GGA)
P	31	AATTATTTCTTTTTTCGATTTGAATTTGATA	62431	62483	LSC;IGS(rbcL, accD)	LSC;IGS(rbcL, accD)
P	40	TACAGAACCATACATGAGATTTTCGCTTCATACGGCTCCT	127154	146923	SSC; intron (ndhA)	IRa; intron (rps12)

## Sheet: Sheet4
Table S4 Distribution of CDS SSR.
Q. baronii
No	Repeat motif	Repeat number	Start position	Region
1	T	10	20621	rpoC2
2	T	10	20750	rpoC2
3	T	12	21278	rpoC2
4	AT	5	22119	rpoC2
5	T	10	28553	rpoB
6	T	10	59577	atpB
7	T	10	64081	accD
8	ATTTTT	3	116997	ndhF
9	AAAT	3	119574	rpl32
10	A	11	122479	ndhD
11	AAT	4	133230	ycf1
12	T	10	133395	ycf1
13	T	12	133972	ycf1
14	ATT	4	134834	ycf1
Q. dolicholepis
1	T	10	20703	rpoC2
2	T	10	20832	rpoC2
3	T	12	21360	rpoC2
4	AT	5	22201	rpoC2
5	T	10	28636	rpoB
6	T	10	59638	atpB
7	T	11	64142	accD
8	ATTTTT	3	117138	ndhF
9	AAAT	3	119719	rpl32
10	A	10	122631	ndhD
11	AAT	4	133374	ycf1
12	T	10	133539	ycf1
13	T	13	134116	ycf1
14	ATT	4	134978	ycf1
Q. variabilis
1	T	10	20648	rpoC2
2	T	10	20756	rpoC2
3	T	12	21284	rpoC2
4	AT	5	22125	rpoC2
5	T	10	28552	rpoB
6	T	10	59578	atpB
7	T	11	64079	accD
8	AAAT	3	119593	rpl32
9	A	10	122503	ndhD
10	AAT	4	133252	ycf1
11	T	10	133417	ycf1
12	T	13	133994	ycf1
13	ATT	4	134862	ycf1
Q.aliena
1	T	10	20569	rpoC2
2	T	10	20698	rpoC2
3	T	12	21226	rpoC2
4	AT	5	22067	rpoC2
5	T	10	28485	rpoB
6	T	10	59707	atpB
7	T	10	64197	accD
8	T	10	117084	ndhF
9	AAAT	3	119661	rpl32
10	AAT	4	133315	ycf1
11	T	10	133480	ycf1
12	T	13	134057	ycf1
13	A	11	134115	ycf1
14	ATT	4	134901	ycf1
Q. aliena var. acuteserrata
1	T	10	20583	rpoC2
2	T	10	20712	rpoC2
3	T	12	21240	rpoC2
4	AT	5	22081	rpoC2
5	T	10	28500	rpoB
6	T	10	59723	atpB
7	T	10	64213	accD
8	T	10	117097	ndhF
9	AAAT	3	119675	rpl32
10	AAT	4	133318	ycf1
11	T	10	133483	ycf1
12	T	13	134060	ycf1
13	A	11	134118	ycf1
14	ATT	4	134904	ycf1

## Sheet: Sheet5
Table S5 Variable sites analyses in five taxa.
	Number of sites	Number of variable sites	Number of informative sites
LSC	91118	639	419
SSC	19103	194	143
IRa	25848	31	25
IRb	25848	32	26
Coding	92394	332	226
Noncoding	70221	594	412
Complete cp genome	161973	904	620

## Sheet: Sheet6
Table S6 Distribution of SNVs in CDS region and synonymous (S) /nonsnonymous (N) substitutions
al: Q.aliena; ac: Q. aliena var. acuteserrata; ba: Q. baronii; do: Q. dolicholepis; va: Q. variabilis. Some substitutions could not be defined because the indel or 2/3 substitutions deciding one amino acid.
Position	alac	S/N	alba	S/N	aldo	S/N	alva	S/N	acba	S/N	acdo	S/N	acva	S/N	bado	S/N	bava	S/N	dova	S/N
psbA CDS							AG	S					AG	S			AG	S	AG	S
psbA CDS			CT	S	CT	S	CT	S	CT	S	CT	S	CT	S
matK CDS							GT	N					GT	N			GT	N	GT	N
matK CDS			AT	N	AT	N	AT	N	AT	N	AT	N	AT	N
matK CDS							TC	N					TC	N			TC	N	TC	N
matK CDS			AG	S	AG	S	AG	S	AG	S	AG	S	AG	S
matK CDS			GT	N	GT	N	GT	N	GT	N	GT	N	GT	N
matK CDS					AT	N					AT	N			AT	N			AT	N
matK CDS			AG	N	AG	N	AG	N	AG	N	AG	N	AG	N
matK CDS			GA	S	GA	S	GA	S	GA	S	GA	S	GA	S
matK CDS			AG	S	AG	S	AG	S	AG	S	AG	S	AG	S
matK CDS			TG	S	TG	S	TG	S	TG	S	TG	S	TG	S
matK CDS			CA	N	CA	N	CA	N	CA	N	CA	N	CA	N
rps16 CDS			CG	N	CG	N			CG	N	CG	N
rps16 CDS							CA	N					CA	N			CA	N	CA	N
rps16 CDS					AG	S					AG	S			AG	S			AG	S
rps16 CDS			AG	S	AG	S	AG	S	AG	S	AG	S	AG	S
atpA CDS			AG	S	AG	S	AG	S	AG	S	AG	S	AG	S
atpA CDS							TC	N					TC	N			TC	N	TC	N
atpA CDS			TC	S	TC	S	TC	S	TC	S	TC	S	TC	S
atpA CDS			TG	S					TG	S					TG	S	TG	S
atpA CDS			AC	S	AC	S	AC	S	AC	S	AC	S	AC	S
atpA CDS							AT	S					AT	S			AT	S	AT	S
atpA CDS			AG	S	AG	S			AG	S	AG	S					AG	S	AG	S
atpA CDS							TC	S					TC	S			TC	S	TC	S
atpA CDS			AC	N	AC	N	AC	N	AC	N	AC	N	AC	N
atpF CDS			TG	N	TG	N	TG	N	TG	N	TG	N	TG	N
atpF CDS			TG	S	TG	S	TG	S	TG	S	TG	S	TG	S
atpI CDS							CG	S					CG	S			CG	S	CG	S
atpI CDS							TG	S					TG	S			TG	S	TG	S
rps2 CDS					AG	S					AG	S			AG	S			AG	S
rpoC2 CDS			AC	N	AC	N			AC	N	AC	N
rpoC2 CDS			CT	S	CT	S	CT	S	CT	S	CT	S	CT	S
rpoC2 CDS							AG	S					AG	S			AG	S	AG	S
rpoC2 CDS			CG	N	CG	N	CG	N	CG	N	CG	N	CG	N
rpoC2 CDS			CA	N	CA	N	CA	N	CA	N	CA	N	CA	N
rpoC2 CDS			CT	S					CT	S					CT	S	CT	S
rpoC2 CDS			TG	S	TG	S	TG	S	TG	S	TG	S	TG	S
rpoC2 CDS			CA	N	CA	N	CA	N	CA	N	CA	N	CA	N
rpoC2 CDS			CT	S	CT	S	CT	S	CT	S	CT	S	CT	S
rpoC2 CDS							CG	N					CG	N			CG	N	CG	N
rpoC2 CDS			TC	N	TC	N	TC	N	TC	N	TC	N	TC	N
rpoC2 CDS			GA	N	GA	N	GA	N	GA	N	GA	N	GA	N
rpoC2 CDS			CT	N	CT	N	CT	N	CT	N	CT	N	CT	N
rpoC2 CDS					AC	N					AC	N			AC	N			AC	N
rpoC2 CDS			TC	S	TC	S	TC	S	TC	S	TC	S	TC	S
rpoC2 CDS			TC	N					TC	N					TC	N	TC	N
rpoC2 CDS			AC	N	AC	N	AC	N	AC	N	AC	N	AC	N
rpoC2 CDS							TC	S					TC	S			TC	S	TC	S
rpoC2 CDS			TG	N	TG	N	TG	N	TG	N	TG	N	TG	N
rpoC2 CDS			CT	S	CT	S	CT	S	CT	S	CT	S	CT	S
rpoC2 CDS			CT	S	CT	S	CT	S	CT	S	CT	S	CT	S
rpoC2 CDS							TC	S					TC	S			TC	S	TC	S
rpoC2 CDS							GA	N					GA	N			GA	N	GA	N
rpoC1 CDS			GC	S	GC	S	GC	S	GC	S	GC	S	GC	S
rpoC1 CDS			GA	N	GA	N	GA	N	GA	N	GA	N	GA	N
rpoC1 CDS					CT	S					CT	S			CT	S			CT	S
rpoC1 CDS							GA	N					GA	N			GA	N	GA	N
rpoC1 CDS			AG	S	AG	S	AG	S	AG	S	AG	S	AG	S
rpoC1 CDS					AG	N					AG	N			AG	N			AG	N
rpoC1 CDS			AC	N					AC	N					AC	N	AC	N
rpoB CDS			AC	N	AC	N	AC	N	AC	N	AC	N	AC	N
rpoB CDS			GC	S	GC	S	GC	S	GC	S	GC	S	GC	S
rpoB CDS							TC	S					TC	S			TC	S	TC	S
rpoB CDS							CT	S					CT	S			CT	S	CT	S
rpoB CDS			CT	S	CT	S	CT	S	CT	S	CT	S	CT	S
rpoB CDS			TG	N	TG	N	TG	N	TG	N	TG	N	TG	N
rpoB CDS			GA	S	GA	S	GA	S	GA	S	GA	S	GA	S
rpoB CDS					TC	S					TC	S			TC	S			TC	S
rpoB CDS			GA	S	GA	S	GA	S	GA	S	GA	S	GA	S
rpoB CDS			AC	N	AC	N	AC	N	AC	N	AC	N	AC	N
psbD CDS			CT	S					CT	S					CT	S	CT	S
psbD CDS			AG	S	AG	S			AG	S	AG	S					AG	S	AG	S
psbD CDS			TC	S	TC	S	TC	S	TC	S	TC	S	TC	S
psbC CDS			AG	S	AG	S	AG	S	AG	S	AG	S	AG	S
psbC CDS							AG	S					AG	S			AG	S	AG	S
psbC CDS			AG	S	AG	S	AG	S	AG	S	AG	S	AG	S
psbC CDS			GA	S	GA	S	GA	S	GA	S	GA	S	GA	S
psbC CDS							CA	S					CA	S			CA	S	CA	S
psbC CDS			GA	S	GA	S	GA	S	GA	S	GA	S	GA	S
psbC CDS			CT	S	CT	S	CT	S	CT	S	CT	S	CT	S
rps14 CDS			TC	N	TC	N	TC	N	TC	N	TC	N	TC	N
psaB CDS					TC	S					TC	S			TC	S			TC	S
psaB CDS			TC	S					TC	S					TC	S	TC	S
psaB CDS			AC	N	AC	N	AC	N	AC	N	AC	N	AC	N
psaB CDS							GA	S					GA	S			GA	S	GA	S
psaB CDS			CT	N	CT	N	CT	N	CT	N	CT	N	CT	N
psaB CDS							AG	N					AG	N			AG	N	AG	N
psaB CDS			AG	S	AG	S	AG	S	AG	S	AG	S	AG	S
psaA CDS							AG	S					AG	S			AG	S	AG	S
psaA CDS			CT	S	CT	S	CT	S	CT	S	CT	S	CT	S
psaA CDS			GT	S	GT	S	GT	S	GT	S	GT	S	GT	S
psaA CDS			AG	S	AG	S	AG	S	AG	S	AG	S	AG	S
psaA CDS			CT	S	CT	S			CT	S	CT	S					CT	S	CT	S
psaA CDS			CT	S	CT	S	CT	S	CT	S	CT	S	CT	S
psaA CDS			CT	S	CT	S	CT	S	CT	S	CT	S	CT	S
rps4 CDS			TC	S	TC	S	TC	S	TC	S	TC	S	TC	S
ndhJ CDS			GA	N	GA	N	GA	N	GA	N	GA	N	GA	N
ndhK CDS							GA	S					GA	S			GA	S	GA	S
ndhK CDS			TG	N	TG	N	TG	N	TG	N	TG	N	TG	N
ndhK CDS	TG	S	TG	S	TG	S	TG	S
ndhK CDS			GT	N					GT	N					GT	N	GT	N
ndhC CDS					AC	N					AC	N			AC	N			AC	N
atpB CDS			GA	S	GA	S	GA	S	GA	S	GA	S	GA	S
atpB CDS							AG	S					AG	S			AG	S	AG	S
atpB CDS					GA	S					GA	S			GA	S			GA	S
atpB CDS					GA	S					GA	S			GA	S			GA	S
rbcL CDS			AG	N	AG	N	AG	N	AG	N	AG	N	AG	N
rbcL CDS							CG	N					CG	N			CG	N	CG	N
rbcL CDS			TG	S	TG	S	TG	S	TG	S	TG	S	TG	S
rbcL CDS			CT	N	CT	N	CT	N	CT	N	CT	N	CT	N
rbcL CDS			AG	S	AG	S	AG	S	AG	S	AG	S	AG	S
rbcL CDS			TG	N	TG	N			TG	N	TG	N					TG	N	TG	N
rbcL CDS			TC	S	TC	S	TC	S	TC	S	TC	S	TC	S
accD CDS			CA	N	CA	N	CA	N	CA	N	CA	N	CA	N
accD CDS			CT	N	CT	N	CT	N	CT	N	CT	N	CT	N
accD CDS							TC	S					TC	S			TC	S	TC	S
accD CDS							GT	N					GT	N			GT	N	GT	N
accD CDS			TC	S					TC	S					TC	S	TC	S
accD CDS					CT	S					CT	S			CT	S			CT	S
accD CDS			GC	S					GC	S					GC	S	GC	S
psaI CDS					CT	S					CT	S			CT	S			CT	S
ycf4 CDS					CA	N					CA	N			CA	N			CA	N
ycf4 CDS			CT	N	CT	N	CT	N	CT	N	CT	N	CT	N
cemA CDS			CG	N	CG	N	CG	N	CG	N	CG	N	CG	N
petA CDS			TG	N	TG	N	TG	N	TG	N	TG	N	TG	N
petA CDS			AC	N	AC	N	AC	N	AC	N	AC	N	AC	N
petA CDS			GA	S	GA	S	TA	N	GA	S	GA	S	TA	N			GT	N	GT	N
petA CDS			CT	N	CT	N	CT	N	CT	N	CT	N	CT	N
petA CDS			AG	N	AG	N	AG	N	AG	N	AG	N	AG	N
petA CDS			GA	S	GA	S	GA	S	GA	S	GA	S	GA	S
pabL CDS			CA	S	CA	S	CA	S	CA	S	CA	S	CA	S
rps18 CDS			CT	S	CT	S	CT	S	CT	S	CT	S	CT	S
rps18 CDS					AC	S					AC	S			AC	S			AC	S
rpl20 CDS			CA	N	CA	N	CA	N	CA	N	CA	N	CA	N
rpl20 CDS					CT	N					CT	N			CT	N			CT	N
rpl20 CDS			CT	N	CT	N			CT	N	CT	N					CT	N	CT	N
rpl20 CDS			CA	S	CA	S	CA	S	CA	S	CA	S	CA	S
psbB CDS			GA	N	GA	N	GA	N	GA	N	GA	N	GA	N
psbB CDS			CT	S	CT	S	CT	S	CT	S	CT	S	CT	S
psbB CDS			GA	N	GA	N	GA	N	GA	N	GA	N	GA	N
rpoA CDS							GT	S					GT	S			GT	S	GT	S
rpoA CDS			CT	N	CT	N	CT	N	CT	N	CT	N	CT	N
rpoA CDS			GT	N	GT	N	GT	N	GT	N	GT	N	GT	N
rpoA CDS			TG	S	TG	S	TG	S	TG	S	TG	S	TG	S
rps11 CDS					CT	S					CT	S			CT	S			CT	S
rps11 CDS							CT	N					CT	N			CT	N	CT	N
rpl36 CDS					CT	N					CT	N			CT	N			CT	N
infA CDS			GA	S	GA	S	GA	S	GA	S	GA	S	GA	S
rps8 CDS			CT	N	CT	N	CT	N	CT	N	CT	N	CT	N
rps8 CDS			CA	S					CA	S					CA	S	CA	S
rps8 CDS							GA	S					GA	S			GA	S	GA	S
rpl14 CDS			CT	S	CT	S	CT	S	CT	S	CT	S	CT	S
rpl16 CDS			GT	S	GT	S	GT	S	GT	S	GT	S	GT	S
rpl16 CDS			CT	S	CT	S	CT	S	CT	S	CT	S	CT	S
rps3 CDS			AG	S	AG	S	AG	S	AG	S	AG	S	AG	S
rps3 CDS			CA	N					CA	N					CA	N	CA	N
rpl22 CDS	AT	N
rpl22 CDS							AT	N					AT	N			AT	N	AT	N
rpl22 CDS			AT	N	AT	N	AT	N	AT	N	AT	N	AT	N
rpl22 CDS			TC	S	TC	S	TC	S	TC	S	TC	S	TC	S
rps19 CDS			CT	N	CT	N	CT	N	CT	N	CT	N	CT	N
rpl2 CDS			TG	S	TG	S	TG	S	TG	S	TG	S	TG	S
ycf2 CDS			GA	S	GA	S	GA	S	GA	S	GA	S	GA	S
ycf2 CDS			GT	N	GT	N	GT	N	GT	N	GT	N	GT	N
ycf2 CDS			TC	S	TC	S	TC	S	TC	S	TC	S	TC	S
ycf2 CDS			AG	S					AG	S					AG	S	AG	S
ycf2 CDS			GT	N	GT	N	GT	N	GT	N	GT	N	GT	N
ndhB CDS					AC	N					AC	N			AC	N			AC	N
ycf1 CDS			TG	S	TG	S	TG	S	TG	S	TG	S	TG	S
ycf1 CDS			AC	N	AC	N	AC	N	AC	N	AC	N	AC	N
ycf1 CDS			CG	S	CG	S			CG	S	CG	S					CG	S	CG	S
ycf1 CDS			TG		TG				TG		TG						TG		TG
ycf1 CDS			CA		CA				CA		CA						CA		CA
ycf1 CDS			CG		CG				CG		CG						CG		CG
ycf1 CDS			CT	S	CT	S	CT	S	CT	S	CT	S	CT	S
ycf1 CDS			CT	N					CT	N					CT	N	CT	N
ycf1 CDS			TA		TA		TA		TA		TA		TA
ycf1 CDS			AG		AG		AG		AG		AG		AG
ycf1 CDS			AT		AT		AT		AT		AT		AT
ycf1 CDS			AT		AT		AT		AT		AT		AT
ycf1 CDS			GT		GT		GT		GT		GT		GT
ycf1 CDS			AC		AC		AC		AC		AC		AC
ycf1 CDS			AT		AT		AT		AT		AT		AT
ycf1 CDS			AT	N	AT	N	AT	N	AT	N	AT	N	AT	N
ycf1 CDS			AT		AT		AT		AT		AT		AT
ycf1 CDS			AT		AT		AT		AT		AT		AT
ycf1 CDS			GT		GT		GT		GT		GT		GT
ycf1 CDS			AT		AT		AT		AT		AT		AT
ycf1 CDS			AC		AC		AC		AC		AC		AC
ndhF CDS			AT	N	AT	N	AT	N	AT	N	AT	N	AT	N
ndhF CDS			TC	S	TC	S	TC	S	TC	S	TC	S	TC	S
ndhF CDS			TC	S					TC	S					TC	S	TC	S
ndhF CDS			AG	S	AG	S	AG	S	AG	S	AG	S	AG	S
ndhF CDS			GA	S	GA	S	GA	S	GA	S	GA	S	GA	S
ndhF CDS			CT	N	AT	S	CT	N	CT	N	AT	S	CT	N	AC	N			AC	N
ndhF CDS			GC	S	GC	S	GC	S	GC	S	GC	S	GC	S
ndhF CDS							CA	N					CA	N			CA	N	CA	N
ndhF CDS			GA	S			GA	S	GA	S			GA	S	GA	S			GA	S
ndhF CDS			TC	N	TC	N	TC	N	TC	N	TC	N	TC	N
ndhF CDS			CT	S	CT	S	CT	S	CT	S	CT	S	CT	S
ndhF CDS			AG	S					AG	S					AG	S	AG	S
ndhF CDS							CT	S					CT	S			CT	S	CT	S
ndhF CDS							AC	N					AC	N			AC	N	AC	N
ndhF CDS			TC	N					TC	N					TC	N	TC	N
ndhF CDS			TG	N	TG	N	TG	N	TG	N	TG	N	TG	N
ndhF CDS			CA	N	CA	N	CA	N	CA	N	CA	N	CA	N
ndhF CDS							CT	N					CT	N			CT	N	CT	N
ndhF CDS					AG	S					AG	S			AG	S			AG	S
ndhF CDS			TG	N	TG	N	TG	N	TG	N	TG	N	TG	N
ndhF CDS			AC	N	AC	N	AC	N	AC	N	AC	N	AC	N
ndhF CDS			CT	S	CT	S	CT	S	CT	S	CT	S	CT	S
ndhF CDS			TG	S	TG	S	TG	S	TG	S	TG	S	TG	S
ndhF CDS			CT	N					CT	N					CT	N	CT	N
ndhF CDS			AG	N					AG	N					AG	N	AG	N
ndhF CDS							AC	S					AC	S			AC	S	AC	S
ndhF CDS							CT	N					CT	N			CT	N	CT	N
ndhF CDS							GA	S					GA	S			GA	S	GA	S
ndhF CDS			TC	N	TC	N	TC	N	TC	N	TC	N	TC	N
rpl32 CDS			TA	N	TA	N	TA	N	TA	N	TA	N	TA	N
rpl32 CDS			TA		TA		TA		TA		TA		TA
rpl32 CDS			TA		TA		TA		TA		TA		TA
ccsA CDS			AC	S	AC	S	AC	S	AC	S	AC	S	AC	S
ccsA CDS			CG	N	CG	N	CG	N	CG	N	CG	N	CG	N
ccsA CDS			TA	S	TA	S	TA	S	TA	S	TA	S	TA	S
ccsA CDS					AC	N					AC	N			AC	N			AC	N
ccsA CDS			AT	N	AT	N	AT	N	AT	N	AT	N	AT	N
ccsA CDS			TC	N	TC	N	TC	N	TC	N	TC	N	TC	N
ccsA CDS							TA	N					TA	N			TA	N	TA	N
ccsA CDS			TC	S	TC	S	TC	S	TC	S	TC	S	TC	S
ndhD CDS	AT	N	AT		AT		AT
ndhD CDS			AT		AT		AT		AT		AT	N	AT	N
ndhD CDS			AT						AT						AT	N	AT	N
ndhD CDS			CA	S	CA	S	CA	S	CA	S	CA	S	CA	S
ndhD CDS			GA	N	GA	N	GA	N	GA	N	GA	N	GA	N
ndhD CDS			GA	S	GA	S	GA	S	GA	S	GA	S	GA	S
ndhD CDS			GT	N					GT	N					GT	N	GT	N
ndhD CDS			AC	N	AC	N	AC	N	AC	N	AC	N	AC	N
ndhD CDS			AC	S	AC	S	AC	S	AC	S	AC	S	AC	S
ndhD CDS			TC	N	TC	N	TC	N	TC	N	TC	N	TC	N
ndhG CDS			TA	N	TA	N	TA	N	TA	N	TA	N	TA	N
ndhG CDS							CT	N					CT	N			CT	N	CT	N
ndhG CDS							AG	S					AG	S			AG	S	AG	S
ndhG CDS			CA	N					CA	N					CA	N	CA	N
ndhG CDS							CT	N					CT	N			CT	N	CT	N
ndhG CDS			GA	N	GA	N	GA	N	GA	N	GA	N	GA	N
ndhI CDS			CA	N	CA	N	CA	N	CA	N	CA	N	CA	N
ndhA CDS			CT	N	CT	N	CT	N	CT	N	CT	N	CT	N
ndhA CDS			TG	S	TG	S	TG	S	TG	S	TG	S	TG	S
ndhA CDS			CA	N					CA	N					CA	N	CA	N
ndhA CDS			CT	N	CT	N	CT	N	CT	N	CT	N	CT	N
ndhH CDS			AC	S	AC	S	AC	S	AC	S	AC	S	AC	S
ndhH CDS							TC	S					TC	S			TC	S	TC	S
ndhH CDS			GA	S	GA	S	GA	S	GA	S	GA	S	GA	S
rps15 CDS			TC	N	TC	N	TC	N	TC	N	TC	N	TC	N
ycf1 CDS			CT	N					CT	N					CT	N	CT	N
ycf1 CDS			CA	N	CA	N	CA	N	CA	N	CA	N	CA	N
ycf1 CDS							CA	N					CA	N			CA	N	CA	N
ycf1 CDS			TC	N	TC	N	TC	N	TC	N	TC	N	TC	N
ycf1 CDS							GT	N					GT	N			GT	N	GT	N
ycf1 CDS			CT	N	CT	N	CT	N	CT	N	CT	N	CT	N
ycf1 CDS			GA	N	GA	N	GA	N	GA	N	GA	N	GA	N
ycf1 CDS			AC	N	AC	N	AC	N	AC	N	AC	N	AC	N
ycf1 CDS							TC	N					TC	N			TC	N	TC	N
ycf1 CDS			CT	S	CT	S	CT	S	CT	S	CT	S	CT	S
ycf1 CDS			GA	S	GA	S	GA	S	GA	S	GA	S	GA	S
ycf1 CDS			GC	N	GC	N	GC	N	GC	N	GC	N	GC	N
ycf1 CDS							TG	N					TG	N			TG	N	TG	N
ycf1 CDS			GA	S	GA	S	GA	S	GA	S	GA	S	GA	S
ycf1 CDS			TG	S	TG	S	TG	S	TG	S	TG	S	TG	S
ycf1 CDS			CA	N					CA	N					CA	N	CA	N
ycf1 CDS					TC	S					TC	S			TC	S			TC	S
ycf1 CDS			CT	N	CT	N	CT	N	CT	N	CT	N	CT	N
ycf1 CDS			AG	S	AG	S	AG	S	AG	S	AG	S	AG	S
ycf1 CDS			GT	N	GT	N	GT	N	GT	N	GT	N	GT	N
ycf1 CDS			AT	S	AT	S	AT	S	AT	S	AT	S	AT	S
ycf1 CDS			AC	N	AC	N	AC	N	AC	N	AC	N	AC	N
ycf1 CDS			AT	N	AT	N	AT	N	AT	N	AT	N	AT	N
ycf1 CDS			GT	S	GT	S			GT	S	GT	S					GT	S	GT	S
ycf1 CDS					CT	N					CT	N			CT	N			CT	N
ycf1 CDS			GA	N	GA	N	GA	N	GA	N	GA	N	GA	N
ycf1 CDS			CT	N	CT	N	CT	N	CT	N	CT	N	CT	N
ycf1 CDS			TC	N	TC	N	TC	N	TC	N	TC	N	TC	N
ycf1 CDS			TC	S	TC	S	TC	S	TC	S	TC	S	TC	S
ycf1 CDS			CG	N	CG	N	GA	N	CG	N	CG	N	GA	N			GA	N	GA	N
ycf1 CDS			CA	N					CA	N					CA	N	CA	N
ycf1 CDS			GA	N	GA	N	GA	N	GA	N	GA	N	GA	N
ycf1 CDS			AG	N	AG	N	AG	N	AG	N	AG	N	AG	N
ycf1 CDS							TC	S					TC	S			TC	S	TC	S
ycf1 CDS			AG	S	AG	S	AG	S	AG	S	AG	S	AG	S
ycf1 CDS			CA	S	CA	S	CA	S	CA	S	CA	S	CA	S
ycf1 CDS			AG	S	AG	S	AG	S	AG	S	AG	S	AG	S
ycf1 CDS			GA	S	GA	S	GA	S	GA	S	GA	S	GA	S
ycf1 CDS			TC	S	TC	S	TC	S	TC	S	TC	S	TC	S
ycf1 CDS							CT	S					CT	S			CT	S	CT	S
ycf1 CDS			CA	N	CA	N	CA	N	CA	N	CA	N	CA	N
ycf1 CDS			AG	N	AG	N	AG	N	AG	N	AG	N	AG	N
ycf1 CDS			TC	N	TC	N	TC	N	TC	N	TC	N	TC	N
ycf1 CDS			CT	S	CT	S	CT	S	CT	S	CT	S	CT	S
ycf1 CDS			AT	N	AT	N	AT	N	AT	N	AT	N	AT	N
ycf1 CDS			AC	N	AC	N	AC	N	AC	N	AC	N	AC	N
ycf1 CDS			TC	N	TC	N	TC	N	TC	N	TC	N	TC	N
ycf1 CDS							CA	N					CA	N			CA	N	CA	N
ycf1 CDS			AC	N	AC	N	AC	N	AC	N	AC	N	AC	N
ycf1 CDS			CG	S	CG	S	CG	S	CG	S	CG	S	CG	S
ycf1 CDS							GT	N					GT	N			GT	N	GT	N
ycf1 CDS			AG	N	AG	N	AG	N	AG	N	AG	N	AG	N
ycf1 CDS			CT	N	CT	N	CT	N	CT	N	CT	N	CT	N
ycf1 CDS							GA	S					GA	S			GA	S	GA	S
ycf1 CDS			GA	N	GA	N	GA	N	GA	N	GA	N	GA	N
ycf1 CDS			TC	N	TC	N	TC	N	TC	N	TC	N	TC	N
ycf1 CDS			CA	N	CA	N	CA	N	CA	N	CA	N	CA	N
ycf1 CDS							TC	N					TC	N			TC	N	TC	N
ycf1 CDS			AT	N	AT	N	AT	N	AT	N	AT	N	AT	N
ycf1 CDS			GA	N					GA	N					GA	N	GA	N
ycf1 CDS			GA	S	GA	S	GA	S	GA	S	GA	S	GA	S
ycf1 CDS			GT		GT				GT		GT						GT		GT
ycf1 CDS			AC		AC				AC		AC						AC		AC
ycf1 CDS			GC	S	GC	S			GC	S	GC	S					GC	S	GC	S
ycf1 CDS			TG	N	TG	N	TG	N	TG	N	TG	N	TG	N
ycf1 CDS			AC	S	AC	S	AC	S	AC	S	AC	S	AC	S
ndhB CDS					TG	N					TG	N			TG	N			TG	N
ycf2 CDS			CA	N	CA	N	CA	N	CA	N	CA	N	CA	N
ycf2 CDS			TC	S					TC	S					TC	S	TC	S
ycf2 CDS			AG	S	AG	S	AG	S	AG	S	AG	S	AG	S
ycf2 CDS			CA	N	CA	N	CA	N	CA	N	CA	N	CA	N
ycf2 CDS			CT	S	CT	S	CT	S	CT	S	CT	S	CT	S
rpl2 CDS			AC	S	AC	S	AC	S	AC	S	AC	S	AC	S

## Sheet: Sheet7
Table S7 Number of synonymous (S) /nonsnonymous (N) substitutions in CDS region
al: Q.aliena; ac: Q. aliena var. acuteserrata; ba: Q. baronii; do: Q. dolicholepis; va: Q. variabilis.
Position	alac	alba	aldo	alva	acba	acdo	acva	bado	bava	dova
	S/N	S/N	S/N	S/N	S/N	S/N	S/N	S/N	S/N	S/N
psbA CDS	/	1/0	1/0	2/0	1/0	1/0	2/0	/	1/0	1/0
matK CDS	/	4/4	4/5	4/6	4/4	4/5	4/6	0/1	1/2	1/3
rps16 CDS	/	1/1	2/1	1/1	1/1	2/1	1/1	1/0	0/1	1/1
atpA CDS	/	5/1	4/1	5/2	5/1	4/1	5/2	1/0	4/1	3/1
atpF CDS	/	1/1	1/1	1/1	1/1	1/1	1/1	/	/	/
atpI CDS	/	/	/	2/0	/	/	2/0	/	2/0	2/0
rps2 CDS	/	/	1/0	/	/	1/0	/	1/0	/	1/0
rpoC2 CDS	/	7/10	6/10	9/10	7/10	6/10	9/10	1/2	3/2	2/2
rpoC1 CDS	/	2/2	3/2	2/2	2/2	3/2	2/2	1/2	0/2	1/2
rpoB CDS	/	4/3	5/3	6/3	4/3	5/3	6/3	1/0	2/0	3/0
psbD CDS	/	3/0	2/0	1/0	3/0	2/0	1/0	1/0	2/0	1/0
psbC CDS	/	5/0	5/0	7/0	5/0	5/0	7/0	/	2/0	2/0
rps14 CDS	/	0/1	0/1	0/1	0/1	0/1	0/1	/	/	/
psaB CDS	/	2/2	2/2	2/3	2/2	2/2	2/3	2/0	2/1	2/1
psaA CDS	/	6/0	6/0	6/0	6/0	6/0	6/0	/	2/0	2/0
rps4 CDS	/	1/0	1/0	1/0	1/0	1/0	1/0	/	/	/
ndhJ CDS	/	0/1	0/1	0/1	0/1	0/1	0/1	/	/	/
ndhK CDS	1/0	1/2	1/1	2/1	0/2	0/1	1/1	0/1	1/1	1/0
ndhC CDS	/	/	0/1	/	/	0/1	/	0/1	/	0/1
atpB CDS	/	1/0	3/0	2/0	1/0	3/0	2/0	2/0	1/0	3/0
rbcL CDS	/	3/3	3/3	3/3	3/3	3/3	3/3	/	0/2	0/2
accD CDS	/	2/2	1/2	1/3	2/2	1/2	1/3	3/0	3/1	2/1
psaI CDS	/	/	1/0	/	/	1/0	/	1/0	/	1/0
ycf4 CDS	/	0/1	0/2	0/1	0/1	0/2	0/1	0/1	/	0/1
cemA CDS	/	0/1	0/1	0/1	0/1	0/1	0/1	/	/	/
petA CDS	/	2/4	2/4	1/5	2/4	2/4	1/5	/	0/1	0/1
pabL CDS	/	1/0	1/0	1/0	1/0	1/0	1/0	/	/	/
rps18 CDS	/	1/0	2/0	1/0	1/0	2/0	1/0	1/0	/	1/0
rpl20 CDS	/	1/2	1/3	1/1	1/2	1/3	1/1	0/1	0/1	0/2
psbB CDS	/	1/2	1/2	1/2	1/2	1/2	1/2	/	/	/
rpoA CDS	/	1/2	1/2	2/2	1/2	1/2	2/2	/	1/0	1/0
rps11 CDS	/	/	1/0	0/1	/	1/0	0/1	1/0	0/1	1/1
rpl36 CDS	/	/	0/1	/	/	0/1	/	0/1	/	0/1
infA CDS	/	1/0	1/0	1/0	1/0	1/0	1/0	/	/	/
rps8 CDS	/	1/1	0/1	1/1	1/1	0/1	1/1	1/0	2/0	1/0
rpl14 CDS	/	1/0	1/0	1/0	1/0	1/0	1/0	/	/	/
rpl16 CDS	/	2/0	2/0	2/0	2/0	2/0	2/0	/	/	/
rps3 CDS	/	1/1	1/0	1/0	1/1	1/0	1/0	0/1	0/1	/
rpl22 CDS	0/1	1/1	1/1	1/2	1/1	1/1	1/2	/	0/1	0/1
rps19 CDS	/	0/1	0/1	0/1	0/1	0/1	0/1	/	/	/
rpl2 CDS	/	1/0	1/0	1/0	1/0	1/0	1/0	/	/	/
ycf2 CDS	/	3/2	2/2	2/2	3/2	2/2	2/2	1/0	1/0	/
ndhB CDS	/	/	0/1	/	/	0/1	/	0/1	/	0/1
ycf1 CDS	/	3/3	3/2	2/2	3/3	3/2	2/2	0/1	1/1	1/0
ndhF CDS	/	10/11	9/7	11/12	10/11	9/7	11/12	4/4	5/7	5/5
rpl32 CDS	/	0/1	0/1	0/1	0/1	0/1	0/1	/	/	/
ccsA CDS	/	3/3	3/4	3/4	3/3	3/4	3/4	0/1	0/1	0/2
ndhD CDS	/	3/4	3/3	3/3	3/3	3/4	3/4	0/2	0/2	/
ndhG CDS	/	0/3	0/2	1/4	0/3	0/2	1/4	0/1	1/3	1/2
ndhI CDS	/	0/1	0/1	0/1	0/1	0/1	0/1	/	/	/
ndhA CDS	/	1/3	1/2	1/2	1/3	1/2	1/2	0/1	0/1	/
ndhH CDS	/	2/0	2/0	3/0	2/0	2/0	3/0	/	1/0	1/0
rps15 CDS	/	0/1	0/1	0/1	0/1	0/1	0/1	/	/	/
ycf1 CDS	/	18/34	19/31	19/37	18/34	19/31	19/37	1/5	5/11	6/9
ndhB CDS	/	/	0/1	/	/	0/1	/	0/1	/	0/1
ycf2 CDS	/	3/2	2/2	2/2	3/2	2/2	2/2	1/0	1/0	/
rpl2 CDS	/	1/0	1/0	1/0	1/0	1/0	1/0	/	/	/

## Sheet: Sheet8
Table S8 Distribution of indels in CDS
al: Q.aliena; ac: Q. aliena var. acuteserrata; ba: Q. baronii; do: Q. dolicholepis; va: Q. variabilis.
Position	alac	alba	aldo	alva	acba	acdo	acva	bado	bava	dova									dova	S/N
psbA		Y	Y	Y	Y	Y	Y
rpoC2				Y			Y		Y	Y
rpoC2				Y			Y		Y	Y
rpl22		Y	Y	Y	Y	Y	Y
ycf2		Y	Y	Y	Y	Y	Y
ycf1		Y	Y	Y	Y	Y	Y	Y	Y	Y
ycf1		Y	Y	Y	Y	Y	Y
ycf1		Y	Y	Y	Y	Y	Y
ycf1		Y	Y	Y	Y	Y	Y		Y	Y
ycf1		Y	Y	Y	Y	Y	Y
ndhF				Y			Y		Y	Y
ndhF		Y	Y	Y	Y	Y	Y
ycf1		Y	Y	Y	Y	Y	Y
ycf1		Y	Y		Y	Y			Y	Y
ycf1		Y	Y	Y	Y	Y	Y
ycf1				Y			Y		Y	Y
ycf1		Y	Y	Y	Y	Y	Y
ycf1		Y	Y	Y	Y	Y	Y
ycf1		Y	Y	Y	Y	Y	Y	Y	Y	Y
ycf2		Y	Y	Y	Y	Y	Y
"Y" means there existed an indel between the two species.

## Sheet: Sheet9
Table S9 Ka/Ks ratio between pairwise of species protein coding sequences.
al: Q.aliena; ac: Q. aliena var. acuteserrata; ba: Q. baronii; do: Q. dolicholepis; va: Q. variabilis.
	alac	alba	aldo	alva	acba	acdo	acva	bado	bava	dova
accD	/	0.2634	0.5443	0.7895	0.2634	0.5443	0.7895	0.2899	0.0734	0.3509
atpA	/	0.0542	0.0742	0.1166	0.0542	0.0742	0.1166	0	0.074	0.107
atpB	/	0	0	0	0	0	0	0	0	0
atpE	/	/	/	/	/	/	/	/	/	/
atpF	/	0.3899	0.3899	0.3899	0.3899	0.3899	0.3899	/	/	/
atpH	/	/	/	/	/	/	/	/	/	/
atpI	/	/	/	0	/	/	0	/	0	0
ccsA	/	0.2719	0.3289	0.3275	0.2719	0.3289	0.3275	/	/	/
cemA	/	/	/	/	/	/	/	/	/	/
clpP	/	/	/	/	/	/	/	/	/	/
infA	/	0	0	0	0	0	0	/	/	/
matK	/	0.2756	0.2792	0.4973	0.2756	0.2792	0.4973	/	/	/
ndhA	/	1.0795	0.7233	0.7233	1.0795	0.7233	0.7233	/	/	/
ndhB	/	/	/	/	/	/	/	/	/	/
ndhC	/	/	/	/	/	/	/	/	/	/
ndhD	/	0.6431	0.4581	0.5798	0.629	0.486	0.6245	/	/	/
ndhE	/	/	/	/	/	/	/	/	/	/
ndhF	/	0.3733	0.2727	0.329	0.3733	0.2727	0.329	0.2481	0.3769	0.2278
ndhG	/	/	/	0.6506	/	/	0.6506	/	0.643	0.3247
ndhH	/	0	0	0	0	0	0	/	0	0
ndhI	/	0.2429	0.2429	0.2429	0.2429	0.2429	0.2429	/	/	/
ndhJ	/	/	/	/	/	/	/	/	/	/
ndhK	0	1.5078	0.3005	0.1495	/	/	0.2984	/	0.2962	0
petA	/	0.5884	0.5884	1.4712	0.5884	0.5884	1.4712	/	/	/
petB	/	/	/	/	/	/	/	/	/	/
petD	/	/	/	/	/	/	/	/	/	/
petG	/	/	/	/	/	/	/	/	/	/
petL	/	/	/	/	/	/	/	/	/	/
petN	/	/	/	/	/	/	/	/	/	/
psaA	/	0	0	0	0	0	0	/	0	0
psaB	/	0.3111	0.3106	0.4652	0.3111	0.3106	0.4652	0	0.1547	0.1545
psaC	/	/	/	/	/	/	/	/	/	/
psaI	/	/	0	/	/	0	/	0	/	0
psaJ	/	/	/	/	/	/	/	/	/	/
psbA	/	0	0	0	0	0	0	/	0	0
psbB	/	0.6763	0.6763	0.6763	0.6763	0.6763	0.6763	/	/	/
psbC	/	0	0	0	0	0	0	/	0	0
psbD	/	0	0	0	0	0	0	0	0	0
psbE	/	/	/	/	/	/	/	/	/	/
psbF	/	/	/	/	/	/	/	/	/	/
psbH	/	/	/	/	/	/	/	/	/	/
psbI	/	/	/	/	/	/	/	/	/	/
psbJ	/	/	/	/	/	/	/	/	/	/
psbK	/	/	/	/	/	/	/	/	/	/
psbL	/	0	0	0	0	0	0	/	/	/
psbM	/	/	/	/	/	/	/	/	/	/
psbN	/	/	/	/	/	/	/	/	/	/
psbT	/	/	/	/	/	/	/	/	/	/
psbZ	/	/	/	/	/	/	/	/	/	/
rbcL	/	0.309	0.309	0.2936	0.309	0.309	0.2936	/	/	/
rpl2	/	0	0	0	0	0	0	/	/	/
rpl14	/	0	0	0	0	0	0	/	/	/
rpl16	/	0	0	0	0	0	0	/	/	/
rpl20	/	0.4922	0.7947	0.2666	0.4922	0.7947	0.2666	/	/	/
rpl22	/	0.3274	0.3274	0.3535	0.1716	0.1716	0.3636	/	/	/
rpl23	/	/	/	/	/	/	/	/	/	/
rpl32	/	/	/	/	/	/	/	/	/	/
rpl33	/	/	/	/	/	/	/	/	/	/
rpl36	/	/	/	/	/	/	/	/	/	/
rpoA	/	0.4619	0.4619	0.2289	0.4619	0.4619	0.2289	/	0	0
rpoB	/	0.2097	0.1674	0.1571	0.2097	0.1674	0.1571	0	0	0
rpoC1	/	0.2699	0.211	0.2782	0.2699	0.211	0.2782	0.5367	/	0.6353
rpoC2	/	0.3712	0.3776	0.4173	0.3712	0.3776	0.4173	0.5226	0.4768	0.5326
rps2	/	/	0	/	/	0	/	0	/	0
rps3	/	0.277	0	0	0.277	0	0	/	/	/
rps4	/	0	0	0	0	0	0	/	/	/
rps7	/	/	/	/	/	/	/	/	/	/
rps8	/	0.3145	/	0.3133	0.3145	/	0	0		0
rps11	/	/	0	/	/	0	/	0	/	0.3729
rps12	/	/	/	/	/	/	/	/	/	/
rps14	/	/	/	/	/	/	/	/	/	/
rps15	/	/	/	/	/	/	/	/	/	/
rps16	/	0.2758	0.1324	0	0.2758	0.1324	0	0	/	0
rps18	/	0	0	0	0	0	0	0	/	0
rps19	/	/	/	/	/	/	/	/	/	/
ycf1	/	0.5151	0.9894	0.8162	0.5151	0.9894	0.8162	/	0.7338	1.1314
ycf2	/	0.2456	0.3685	0.3685	0.2456	0.3685	0.3685	0	0	/
ycf3	/	/	/	/	/	/	/	/	/	/
ycf4	/	/	/	/	/	/	/	/	/	/
"/" means Ka/Ks ratio could not be calculated due to Ks = 0

## Sheet: Sheet10
Table S10 PCR primers for relatively highly variable regions.
Region amplified	Forward primer (5'>3')	Reverse primer (5'>3')
rps16 (1-500 bp)	CCCCCTCTTTTGTTCTATTCATTA	TCCTTGGGTTATTAGCGAGTTATC
rps16(450-1200 bp)	TTGGATAACTCGCTAATAA	GGGGGTTGGGATGTAAATA
rpl20	AAAAGGATCGGGGAAAAAGAATA	TAGCTCGGAGACGTAGAACAAAAA
rpl22	ATGCAATTCCCTCAACACCA	GTCCCGAACATCTACCATTA
ycf1(1-350 bp)	TTCATTTACTATCCCTTTGGTGTC	ACGCATTGAATTTCTGGTAGTAG
ycf1(300-800 bp)	AGCTCTACCGTATCTTTTGTTTCA	TCTTCCGTTTCATCCATTTTTA
ycf1(700-1150 bp)	CGAAACGAAGGGGACTAA	ACGAATGGGGTTGGTAT
ndhF(1-700 bp)	AATAAAAATGGATGAAACGGAAGA	TACTCATTTTGGCATTACGAACAC
ndhF(700-1600 bp)	CCTATGGACCCAACGAAGAA	TATGGTAGCAGCAGGGATTTT
ndhF(1600-2300 bp)	ATGTTATTATCCCTATCAAAG	TGGCGAATCCGAAACAGT
trnH-GUG/psbA	CCGCGCATGGTGGATTC	GATAGTCAAGGTCGTGTAA
trnK-UUU/rps16(1-400 bp)	GAGGATCAGTCGCGGTCTTAC	ATCTATTTCCCTCTGTTCCATCTA
trnK-UUU/rps16(400-1100 bp)	TCATGATCGGATTATATTTGTTTG	AAGAAGGCGGGAGTTTTTATGTA
psbK/psbI(1-200 bp)	AGAGTGTTGCTAGGATTTTGAGAC	GGGAGCCCAGACTTATTGTG
psbK/psbI(130-400 bp)	GGATCGCCACAATAAGT	AAAATCAAGCAAGGAAAACAGAA
trnS-GCU/trnG-GCC	CTCCCCAAATTGAAAGAAAA	AAGGGATTAATAGAACGAA
trnG-GCC/trnR-UCU	AAGGAGCCGAATGAAACCAAAGT	AATCCGTCGCGTCCAATAGG
trnR-UCU/atpA	TAATGGATAGGACAGAGGT	TAGAAATTGGACAGGTAAAG
psbC/trnS-UGA	TCTCATTTTGTTCTAGGATTCTTC	AGGTGGCCGAGTGGTTG
trnS-UGA/psbZ	AAGACCGGAGCTATCAACCACT	ATCAGGAGAAGCAAATACAACAGG
psbZ/trnG-UCC	CTGTTGTATTTGCTTCTCCTGATG	ATAGCCGCTTGTTCTTGATAC
trnF-GAA/ndhJ	TGGTAGAGCAGAGGACT	TTGCCCCGAATTTTTATGA
trnM-CAU/atpE	TCATACGGCGGGAGTCATTG	ATTGCCACGGCTGTAGATA
rbcL/accD	TATTCGTGAGGCTGCTAA	TACCCGTATTCTAACTCCTT
ycf4/cemA	GCGCTATTCCTTTGACTCGTA	AGATCCACCAGGGCAAAAATA
ccsA/ndhD	TATTCGCGATTTATTTACAT	ATTTCGTTTTCTCACTATCAG
